# Supplementary material for: Evaluating the Efficacy and Safety of Hepatitis E Vaccination in Reproductive-Age Women: A Systematic Review and Meta-Analysis
Source: Vaccines (Basel). 2025 Jan 9;13(1):53. doi: 10.3390/vaccines13010053 (PMC11768898; doi:10.3390/vaccines13010053)
Supplement: Supplementary file 1 [file vaccines-13-00053-s001.zip]

Archive with 1 entries (1 files):
- vaccines-3348807-supplementary.pdf
